# Supplementary material for: Effect of Aliphatic Aldehydes on Flavor Formation in Glutathione–Ribose Maillard Reactions
Source: Foods. 2023 Jan 3;12(1):217. doi: 10.3390/foods12010217 (PMC9818664; doi:10.3390/foods12010217)
Supplement: Supplementary file 1 [file foods-12-00217-s001.zip]

Archive with 1 entries (1 files):
- foods-2004342-supplementary.xlsx
