# Supplementary material for: Effect of Aliphatic Aldehydes on Flavor Formation in Glutathione–Ribose Maillard Reactions
Source: Foods. 2023 Jan 3;12(1):217. doi: 10.3390/foods12010217 (PMC9818664; doi:10.3390/foods12010217)
Supplement: Supplementary file 1 [file foods-12-00217-s001.zip › foods-2004342-supplementary.xlsx]

## Sheet: Table S1
Class	Metabolite name	Formula	G-R	G-R-VI-0	G-R-VI-1	G-R-VI-2	G-R-VII-0	G-R-VII-1	G-R-VII-2	G-R-X-0	G-R-X-1	G-R-X-2
Aldehydes	Benzaldehyde	C7H6O	1504104±662403b	647462±109570b	931349±268946b	1324807±478126b	393458±19922b	602638±84668b	876564±109570b	10478924±7037414a	1115627±363575b	607618±169336b
Aldehydes	Phenylacetaldehyde	C8H8O	358594±94629c	279867944±25226116a	293848±24902c	174317±44824c	592677±154395c	2355766±333692c	214161±4980c	343653±39844c	378516±29883c	39818914±7306360b
Aldehydes	meta-Tolualdehyde	C8H8O	148278761±32990680abcd	78318001±8182924de	151545954±56867086abc	133720827±9731852abcd	188999141±27034029a	44839234±5269345e	180248443±1643557ab	73721021±30520363bcde	106079180±22237830cde	89489211±16091921cde
Aldehydes	4-methyl-Benzaldehyde	C8H8O	574617553±143626996a	395579366±64522080abc	564377693±70717793ab	541990449±14836841ab	410914255±59287598abc	388063826±93214608bc	441041160±107966780abc	245935954±62116509c	493575232±40102801ab	466561124±57848240abc
Aldehydes	3-ethyl-Benzaldehyde	C9H10O	976173±74707b	1364651±288868b	766993±139453b	1967288±517970b	1135549±124512b	1319826±179297b	1210256±149414b	896486±159375b	69402947±9263687a	2201371±1553909b
Aldehydes	2,5-dimethyl-Benzaldehyde	C9H10O	16754325±4432625abc	8571401±547852c	13636546±2998247abc	18238507±4288191ab	15459401±4054108abc	12032832±3351861bc	18243487±114551ab	8202846±3247271bc	20360190±3879792a	12411349±1623636abc
Aldehydes	3,5-di-tert-Butyl-4-hydroxybenzaldehyde	C15H22O2	40092840±9039566c	59501759±9776676c	63032917±23149257c	73955103±14288989bc	72421116±18671808bc	46701933±9781657c	83422990±14219262bc	191907740±11216034a	73023754±5254403bc	132052367±94429844ab
Aldehydes	Hexanal	C6H12O	149414±4980c	1125588±114551b	3585943±941310a	328711±29883c	129492±29883c	149414±19922c	154395±29883c	373536±34863c	164356±9961c	308790±54785c
Aldehydes	3-Furaldehyde	C5H4O2	408399±44824c	279867944±25226116a	293848±24902c	174317±44824c	592677±154395c	2355766±333692c	214161±4980c	343653±39844c	378516±29883c	39818914±7306360b
Aldehydes	Furfural	C5H4O2	157896062±28478367abc	78318001±8182924de	151545954±56867086abc	133720827±9731852abcd	188999141±27034029a	44839234±5269345e	179775298±1424416ab	73721021±30520363bcde	106079180±22237830cde	89489211±16091921cde
Aldehydes	4-methyl-Hexanal	C7H14O	54785±4980c	49805±0c	149414±54785c	89649±19922c	129492±24902c	2843852±209180a	154395±14941c	64746±14941c	39844±4980c	313770±109570b
Aldehydes	Heptanal	C7H14O	1658499±607618b	1364651±288868b	766993±139453b	1967288±517970b	1135549±124512b	1319826±179297b	1210256±149414b	896486±159375b	69402947±9263687a	2201371±1553909b
Aldehydes	E-2-Heptenal	C7H12O	129492±34863b	129492±29883b	134473±59766b	1150490±69727b	234082±49805b	69727±4980b	23741934±4945614a	139453±4980b	508009±104590b	134473±44824b
Aldehydes	Octanal	C8H16O	458204±79688b	3974421±1110646b	1379592±268946b	114551±14941b	14044945±8058412b	647462±154395b	199219±69727b	510324576±331943812a	333692±19922b	244043±54785b
Aldehydes	E,E-2,4-Heptadienal	C7H10O	12072676±1618655b	13267991±1314846b	25131487±5842100ab	25171331±4646785ab	32866168±6325206ab	19513509±2808989b	29808155±3795123ab	44251538±4532234ab	26047895±219141ab	93618026±98727996a
Aldehydes	Nonanal	C9H18O	338672±64746b	209180±39844b	328711±49805b	333692±44824b	51508093±7854212a	328711±29883b	313770±49805b	214161±9961b	5025301±1095705b	398438±64746b
Aldehydes	Decanal <n->	C10H20O	154395±19922c	288868±74707c	224121±34863c	179297±29883c	1160451±99610c	293848±39844c	124512±29883c	24479044±293848b	58909082±15593873a	323731±44824c
Aldehydes	(E)-2-Decenal	C10H18O	139453±34863cde	184278±9961cd	114551±34863e	134473±0de	204200±0c	617579±59766b	149414±4980cde	104590±19922de	104590±9961e	771974±59766a
Aldehydes	Undecanal	C11H22O	38494107±7132043a	31083157±2380668b	34833456±2340824ab	31680814±2719340ab	35719981±3087896ab	32044389±3531158ab	31287357±3989362ab	23308632±2804009c	34748788±1997171ab	33757673±1713284ab
Aldehydes	(E,E)-2,4-Decadienal	C10H16O	1797952±398438cd	1185354±49805d	1598733±512989cd	4831063±762013a	3082915±582716b	1419436±224121cd	2520121±891505bc	2161527±752052cd	2206351±209180bcd	1369631±189258cd
Aldehydes	2-butyl-2-Octena	C12H22O	174317±44824b	109570±0b	423341±99610b	84668±14941b	154395±44824b	393458±119531b	249024±59766b	209180±24902b	378516±34863b	6803332±846681a
Aldehydes	Pentadecanal	C15H30O	861623±129492b	717189±49805b	627540±34863b	552833±124512b	1045900±104590b	1185354±54785b	463184±114551b	3072954±737111a	1006056±54785b	1379592±1359670b
Aldehydes	Hexadecanal	C16H32O	214161±14941de	268946±69727bcde	358594±109570b	189258±39844e	333692±44824bcd	353614±44824bc	224121±24902cde	582716±29883a	273926±39844bcde	328711±124512bcd
Alcohols	Heptanol	C7H16O	1942386±283887a	144434±29883d	652442±209180bcd	94629±29883d	184278±34863d	94629±4980d	49805±9961d	189258±29883cd	996095±144434bc	1235158±1095705ab
Alcohols	Vinyl amyl carbinol	C8H16O	249024±59766c	154395±59766c	856642±229102c	169336±24902c	1454299±154395c	313770±59766c	184278±34863c	288868±4980c	6798351±652442b	51572839±4437605a
Alcohols	2-ethyl-Hexanol	C8H18O	363575±9961bcd	224121±39844d	547852±189258ab	219141±74707d	313770±24902cd	403419±29883bcd	308790±39844cd	752052±19922a	383497±54785bcd	498048±234082abc
Alcohols	2-Thiophenemethanol	C5H6OS	2704399±19922c	2679497±378516c	5563193±1060842abc	6683800±2525102ab	6728624±1598733a	3551080±956252bc	5269345±408399abc	1514065±781935c	4686629±901466abc	3013189±229102c
Alcohols	Octenol <2-trans->	C8H16O	9955974±2968364a	2385648±268946de	3780182±971193cde	5304208±2151566bcd	4337995±29883bcde	5782334±89649bc	4103913±637501cde	1758108±124512e	4671687±263965bcde	7276477±3062993ab
Alcohols	1-Octanol	C8H18O	54785±19922a	79688±29883a	204200±64746a	59766±14941a	338672±14941a	358594±94629a	229102±39844a	308790±74707a	338672±234082a	388477±488087a
Alcohols	1-Nonen-3-ol	C9H18O	2938481±841701b	1618655±114551de	2604789±458204bc	4392781±263965a	184278±84668f	2216312±249024bcde	2032035±288868bcde	1125588±179297e	1932425±373536cde	2400590±692286bcd
Alcohols	1-Nonanol	C9H20O	6469640±298829b	61354496±7236633a	5284286±189258b	5164755±1035939b	9238785±1713284b	7176867±1952347b	7346204±1180373b	8830386±3556061b	5214559±273926b	6624034±826759b
Alcohols	2-Methyl-2-decanol	C11H24O	59766±9961d	0±0d	1314846±323731a	114551±39844d	94629±19922d	881544±14941b	468165±114551c	109570±34863d	124512±34863d	144434±34863d
Alcohols	1-Undecanol	C11H24O	353614±44824bc	363575±29883bc	214161±19922bc	254004±79688bc	254004±24902bc	1464260±512989a	184278±14941c	358594±24902b	124512±39844c	149414±64746c
Alcohols	1-Dodecanol	C12H26O	144434±19922c	378516±74707bc	856642±204200bc	184278±14941c	159375±44824c	164356±44824c	224121±44824c	996095±164356b	607618±169336bc	6803332±1060842a
Alcohols	n-Pentadecanol	C15H32O	39844±19922b	343653±64746b	189258±44824b	64746±14941b	24902±4980b	68267398±6081162a	229102±0b	34863±9961b	39844±4980b	159375±29883b
Alcohols	1-Hexadecanol	C16H34O	249024±39844b	737111±209180b	333692±24902b	214161±29883b	443262±84668b	537892±174317b	283887±69727b	5139852±1275002a	303809±14941b	423341±34863b
Ketones	Acetophenone	C8H8O	61279789±19359114a	55402826±4303132a	65971398±5578134a	54775286±3839948a	23039687±1827835c	50382505±6648937ab	56179781±8591323a	31870072±6688781bc	54307121±5025301a	60134279±7988685a
Ketones	Propiophenone	C9H10O	144434±34863b	234082±14941b	149414±14941b	119531±29883b	174317±14941b	119531±19922b	5249423±1095705a	129492±14941b	139453±39844b	124512±19922b
Ketones	Valerophenone	C11H14O	2998247±791896b	179297±9961d	6589171±199219a	547852±129492d	298829±19922d	498048±39844d	3316998±14941b	234082±14941d	1862698±298829c	3436529±1030959b
Ketones	2',6'-Dimethoxyacetophenone	C10H12O3	18034307±3232330e	27681491±1160451bc	15399635±4437605e	17436650±5294247e	34046541±2764165ab	15783132±1464260e	22621327±2261137cde	38947330±2051957a	26540962±5857041bcd	19493587±3914655de
Ketones	(1-hydroxycyclohexyl)phenyl-Methanone	C13H16O2	11554707±1852737e	13267991±1314846de	25131487±5842100bcde	21346324±8093275cde	32866168±6325206abc	19513509±2808989cde	29808155±3795123abc	44251538±4532234a	26047895±219141bcd	37298792±15220338ab
Ketones	3,4-dimethyl-2-Cyclopenten-1-one	C7H10O	194239±4980b	1374612±433301b	288868±64746b	921388±278907b	2898638±189258b	244043±44824b	268946±64746b	607618±69727b	135369365±14214281a	453223±59766b
Ketones	2-Octanone	C8H16O	134473±19922bc	268946±29883bc	29883±4980c	74707±44824c	214161±0bc	2261137±363575b	89649±19922bc	273926±84668bc	19717708±3356841a	179297±44824bc
Ketones	3-(hydroxymethyl)-2-Nonanone	C10H20O2	19922±0b	0±0b	0±0b	6957726±702247a	94629±9961b	24902±4980b	49805±9961b	0±0b	0±0b	59766±4980b
Ketones	Isophorone	C9H14O	99610±0b	229102±14941b	79688±19922b	74707±4980b	159375±24902b	104590±19922b	114551±39844b	134473±19922b	114551±24902b	4103913±503028a
Ketones	Cryptone	C9H14O	99610±9961b	59766±19922b	94629±34863b	64746±4980b	99610±29883b	1060842±239063b	69727±9961b	114551±9961b	174317±24902b	66155676±14099730a
Ketones	Methyl octyl ketone	C10H20O	612599±64746cde	1225197±154395b	931349±159375bcde	2395609±607618a	582716±194239de	468165±49805e	1449319±468165b	433301±4980e	1160451±278907bcd	1185354±283887bc
Ketones	Elsholtzia ketone	C10H14O2	19219661±6345128b	17491435±762013b	18786359±3859870b	18572199±2609770b	19045344±1509085b	31551322±4816121b	28104832±4502351b	35216953±9243765b	639886704±74587624a	18691730±3167583b
Ketones	5-[2-butyrylethyl]-Pyrrolidin-2-one	C10H17NO2	119531±19922c	64746±14941c	169336±9961c	139453±39844c	169336±4980c	273926±84668c	1578811±463184b	34863±4980c	129492±9961c	23273769±996095a
Ketones	5-methyl-2-(1-methylethyl)-2-Cyclohexen-1-one	C10H16O	2430473±707228c	2644633±378516c	6365050±806837a	5184677±1070803ab	4088972±273926b	4766316±358594b	5070126±1190334ab	1787991±219141c	4118854±194239b	4432625±453223b
Ketones	Dihydrojasmone	C11H18O	89649±34863b	234082±59766b	17581084±3635748a	74707±19922b	214161±69727b	134473±24902b	209180±24902b	433301±29883b	219141±14941b	154395±19922b
Ketones	5,9-Undecadien-2-one, 6,10-dimethyl-, (E)-	C13H22O	1434377±448243c	14348754±3605865a	1802933±503028c	911427±229102c	2440434±617579c	9408121±1623636b	1389553±258985c	1429397±44824c	10598455±1967288b	3162603±532911c
Acids	Pentanoic acid	C5H10O2	10717987±498048a	4103913±667384ef	8496694±1165432ab	7540442±2769145bcd	5388876±786915cdef	6285362±498048bcde	7585266±1992191bc	3053032±413380f	5000399±468165def	7171887±981154bcd
Acids	Hexanoic acid	C6H12O2	109570±4980b	64746±14941b	2808989±831740a	99610±24902b	89649±29883b	79688±14941b	109570±34863b	89649±4980b	144434±39844b	59766±19922b
Acids	Heptanoic acid	C7H14O2	129492±39844e	134473±44824de	224121±34863cd	94629±54785e	313770±79688c	547852±59766b	1807913±34863a	84668±9961e	154395±24902de	69727±4980e
Acids	Octanoic acid	C8H16O2	6624034±2241215a	2664555±647462b	1668460±24902b	1882620±174317b	1977249±74707b	1723245±74707b	1359670±154395b	1404495±338672b	1369631±343653b	2156547±627540b
Acids	Nonanoic acid	C9H18O2	104590±34863b	219141±59766b	3162603±179297b	129492±19922b	966213±263965b	372245831±78437532a	2221293±448243b	169336±49805b	263965±34863b	2913579±204200b
Acids	n-Decanoic acid	C10H20O2	144434±4980c	64746±4980c	393458±99610c	263965±34863c	184278±24902c	234082±59766c	5513388±597657a	104590±54785c	1155471±159375b	174317±19922c
Esters	Benzoic acid, methyl ester	C8H8O2	9652164±1912503a	4103913±667384de	8496694±1165432ab	7540442±2769145abc	5388876±786915cde	6285362±498048bcde	7585266±1992191abc	3053032±413380e	5000399±468165cde	7171887±981154abc
Esters	2-phenyl-, isopropyl esterButyric acid	C13H18O2	189258±14941b	1374612±433301b	288868±64746b	921388±278907b	2898638±189258b	214161±69727b	229102±89649b	607618±69727b	135369365±14214281a	672364±154395b
Esters	3,4-dimethyl-, ethyl esterBenzoic acid	C11H14O2	64746±49805c	268946±29883bc	29883±4980c	74707±44824c	214161±0bc	2261137±363575b	89649±19922bc	273926±84668bc	19717708±3356841a	179297±44824bc
Esters	Heptanoic acid, methyl ester	C8H16O2	42339035±8158021b	59501759±9776676b	50302818±7072277b	64546982±21670055b	72421116±18671808b	46701933±9781657b	83422990±14219262b	191907740±11216034a	73023754±5254403b	173758882±60816605a
Esters	Octanoic acid, ethyl ester	C10H20O2	175148435±49585629a	30729543±5777353cd	71126192±6758507b	66339954±841701bc	48250861±6116026bcd	65169542±16047097bcd	52085828±14209301bcd	26172407±4024225d	45855252±7809388bcd	56299312±6160850bcd
Esters	Nonalactone	C9H16O2	54785±4980c	19922±0c	94629±34863c	69727±14941c	34863±4980c	657423±84668b	3755280±652442a	9961±9961c	64746±4980c	94629±24902c
Esters	Decanoic acid, ethyl ester	C12H24O2	119531±34863ab	69727±14941bc	169336±9961a	124512±19922ab	29883±4980c	109570±19922ab	169336±4980a	54785±4980ab	124512±19922ab	94629±4980bc
Esters	Octanoic acid, oct-3-en-2-yl ester	C16H30O2	22168103±3914655d	26237153±4372859bcd	39794011±3446490abc	38523990±4801180abcd	51697351±6579210a	22835487±8088295cd	55402826±8616225a	41860909±5553232a	40506219±9049527ab	51821863±3167583a
Esters	Pentadecanoic acid, ethyl ester	C17H34O2	298829±34863b	717189±49805b	388477±74707b	278907±64746b	637501±54785b	368555±109570b	303809±74707b	4093952±1469241a	532911±4980b	607618±34863b
Esters	Hexadecanoic acid, methyl ester	C17H34O2	1220217±234082b	254004±49805d	1399514±338672b	762013±219141bcd	408399±59766cd	3715436±1075783a	348633±54785cd	991115±154395bcd	1130568±209180bc	4382820±164356a
Thiophenes	Alpha-methyl-Thiophene	C5H6S	3152642±393458b	1748147±94629b	6360069±1245119a	5523349±44824a	2545024±423341b	5637900±647462a	3018169±547852b	2430473±677345b	5807236±1235158a	5289267±1434377a
Thiophenes	2-propyl-Thiophene	C7H10S	19309309±288868a	8571401±547852b	13636546±2998247ab	15877761±5926768ab	15459401±4054108ab	12032832±3351861ab	15220338±5234481ab	8202846±3247271ab	20360190±3879792a	12411349±1623636ab
Thiophenes	3-Thiophenecarboxaldehyde	C5H4OS	17660771±3167583e	27681491±1160451bc	15399635±4437605e	17436650±5294247e	34046541±2764165ab	15783132±1464260e	22621327±2261137cde	38947330±2051957a	26540962±5857041bcd	19493587±3914655de
Thiophenes	propyl-Thiophane	C7H14S	72231858±15808034e	107867171±7346204bcd	139886657±8028529a	109709947±21625231bcd	97811588±7221692cd	130378927±7650013ab	124053721±7256555ab	92955623±6180772de	123834580±12670333ab	118575196±4377839abc
Thiophenes	2-formyl-2,3-dihydro-Thiophene	C5H6OS	99610±49805b	627540±79688b	249024±74707b	189258±29883b	1349709±249024a	861623±139453b	139453±14941b	268946±74707b	9472867±2833891b	7864173±1658499b
Thiophenes	2-formyl-, 5-methyl-Thiophene	C6H6OS	109570±14941b	174317±19922ab	179297±34863ab	159375±59766ab	179297±59766ab	179297±24902ab	129492±19922b	134473±0ab	119531±9961b	224121±54785a
Thiophenes	2-Acetyl-5-methylthiophene	C7H8OS	36382384±10185075a	28722411±2505180ab	33483747±2046976ab	31247513±3247271ab	30475539±3844928ab	31132962±3356841ab	27815964±1817874ab	26052875±1922464ab	25773968±2335844b	32861187±3262212ab
Thiophenes	2-pentyl-Thiophene	C9H14S	219141±39844c	1309865±463184b	109570±0c	114551±24902c	7978724±1299904a	149414±4980c	174317±39844c	134473±4980c	89649±24902c	149414±39844c
Thiophenes	Methyl 5-methyl-2-thienyl ketone	C7H8OS	24264884±6091123a	11240937±3516217bc	22292615±2385648a	12486056±1583792bc	15220338±2619731b	9602360±1643557bc	8566420±2146586c	10195036±3431549bc	15603834±328711b	9891227±2241215bc
Thiophenes	3-Acetyl-2,5-dimethylthiophene	C8H10OS	293848±19922d	1533987±313770cd	373536±74707d	2619731±363575bc	3421588±791896b	273926±19922d	214161±19922d	2455375±79688b	7062316±527931a	438282±24902d
Thiazoles	2-Butyl-4-ethyl-5-methylthiazole	C10H17NS	179297±14941b	313770±69727b	343653±59766b	214161±94629b	303809±29883b	781935±14941b	293848±34863b	258985±29883b	702247±89649b	65169542±5558212a
Pyridines	2-pentyl-Pyridine	C10H15N	547852±24902b	682325±134473b	886525±159375b	652442±39844b	587696±109570b	1414455±338672b	1205275±263965b	2460356±59766a	7659974±1578811a	896486±263965b
Pyridines	3-(2-pyridyl)propyl acetate	C10H13NO2	762013±174317d	468165±49805d	652442±99610d	956252±119531d	562794±89649d	996095±109570d	433301±24902d	6439757±3182525c	21963904±3157622a	11390351±1210256b
Furanyls	2-n-Butyl furan	C8H12O	650699320±57116110a	395579366±64522080cd	564377693±70717793ab	495213809±82362148abc	410914255±59287598bcd	388063826±93214608cd	441041160±107966780bcd	245935954±62116509d	493575232±40102801abc	466561124±57848240bc
Furanyls	1-(2-furanyl)-Ethanone	C6H6O2	149414±29883c	358594±24902b	2022074±119531a	129492±9961c	204200±64746c	109570±0c	149414±9961c	149414±9961c	144434±19922c	114551±4980c
Furanyls	5-methyl-Furfural	C6H6O2	154395±24902b	79688±9961b	104590±4980b	89649±4980b	134473±54785b	54785±14941b	84668±4980b	338672±174317b	1857718±308790b	104271266±17092997a
Furanyls	1-(2-furanyl)-1-Propanon	C7H8O2	234082±14941c	204200±34863c	886525±139453ab	244043±44824c	204200±24902c	991115±154395a	159375±39844c	926369±308790a	169336±34863c	393458±29883bc
Furanyls	1-(5-methyl-2-furanyl)-1-Propanone	C8H10O2	69727±9961d	1942386±94629d	64746±9961d	104590±19922d	23258828±3187505a	199219±34863d	114551±4980d	293848±54785d	7480676±398438b	4143757±727150c
Sulfonyl compounds	2-methoxy-Thiophenol	C7H8OS	2126664±532911ab	1439358±89649cd	1972269±263965bc	2709379±209180a	2584868±14941a	1240139±129492d	1957327±164356bc	1016017±164356d	2599809±214161a	1897562±268946bc
Sulfonyl compounds	1-methoxy-2-(methylthio)-Benzene	C8H10OS	1404495±254004abc	144434±29883cd	2300980±1852737a	94629±29883d	159375±54785cd	94629±4980d	49805±9961d	189258±29883cd	996095±144434bcd	1683401±776954ab
Sulfonyl compounds	2-Methyl-3-furanthiol	C5H6OS	72042600±5234481a	55402826±4303132bc	65971398±5578134ab	54775286±3839948bc	23039687±1827835d	50382505±6648937c	56179781±8591323bc	31870072±6688781d	54307121±5025301bc	60134279±7988685abc
Sulfonyl compounds	Furfuryl mercaptan	C5H6OS	149414±24902b	234082±14941b	149414±14941b	119531±29883b	174317±14941b	119531±19922b	5249423±1095705a	129492±14941b	139453±39844b	124512±19922b
Sulfonyl compounds	2-methyl-, 3-methyl-Thiofuran	C6H8OS	2420512±179297ab	1439358±89649de	1972269±263965bc	2709379±209180a	2584868±14941a	1240139±129492e	1957327±164356bc	1016017±164356e	2599809±214161a	1897562±268946cd
Sulfonyl compounds	2-Thiophenethiol	C4H4S2	358594±54785d	1842776±448243b	273926±39844d	149414±29883d	1165432±343653c	368555±49805d	283887±74707d	448243±174317d	2559965±742091a	174317±29883d
Sulfonyl compounds	Hexanethioic acid, S-methyl ester	C7H14OS	91162651±23682168b	127649626±12296798b	202461371±20688901a	167717563±6370030a	117056151±6957726b	195224737±22372303a	168195689±13292893a	113330754±7425891b	165745294±10991913a	188232148±34320467a
Sulfonyl compounds	2-Thiophenemethanethiol	C5H6S2	11539765±4188581b	7953822±1623636bcd	5528329±512989cde	9164078±2520121bc	2794048±169336e	7834290±1050881bcd	3775202±662403de	6469640±3665631cde	16759305±1424416a	8292494±1688382bcd
Sulfonyl compounds	2-ethyl-3-(methylthio)-Pyrazine	C7H10N2S	1688382±154395c	72590452±8441909a	3162603±313770bc	3072954±79688bc	6763488±1992191bc	1817874±24902bc	2754204±64746bc	3615826±841701bc	7495618±1304885b	2614750±453223bc
Sulfonyl compounds	6-Propyltetrahydro-2H-thiopyran-2-one	C8H14OS	527931±139453b	1035939±219141b	1419436±199219b	1334768±622560b	3829987±771974b	542872±114551b	752052±24902b	1968513612±46452909a	154395±44824b	418360±24902b
Sulfonyl compounds	Bis(2-methyl-3-furyl) disulfide	C10H10O2S2	23657266±363575b	1897562±318751f	7405969±1060842def	9174039±931349cde	2968364±278907ef	9846403±1553909cd	15529127±3939557c	14926490±3680573c	38100649±6982629a	22546619±2550004b
Sulfonyl compounds	2-methyl-3-furyl 2-oxo-3-pentyl disulfide	C10H14O2S2	3949518±1120607b	1419436±69727b	2853813±592677b	1304885±54785b	4587019±1529006b	21515661±8486733a	2041996±229102b	3451471±2271098b	3028130±851662b	7296399±1992191b
Sulfonyl compounds	2-furfuryl 2-oxo-3-pentyl disulfide	C10H14O2S2	1960156372±351741208bc	2024822885±272955042bc	2259627473±402138654bc	2657263777±368400903ab	3324737343±62704205a	1434462044±106716681c	2485113589±2246195ab	1920875350±524772940b	2331660112±299580672b	1906989780±500796923bc
Sulfonyl compounds	Difurfuryl disulfide	C10H10O2S2	268547320±67355971b	407134073±69148943b	377689493±52240223b	439138618±25300823b	942206639±63565828a	226292953±30052198b	407532511±59506739b	625647521±124153331a	397143236±17157743b	329871933±35411191b
Phenols	Butylated Hydroxytoluene	C15H24O	12909396±1613675a	3077935±966213e	8661050±3147661bc	9577457±2066898b	5802256±871583bcde	4064069±851662de	5438681±642482bcde	6883019±1419436bcd	8143080±991115bc	7899037±1568850bc
Phenols	Eugenol	C10H12O2	174317±4980bc	393458±34863bc	273926±84668bc	139453±0bc	637501±139453b	169336±9961bc	74707±9961c	1618655±453223a	179297±54785bc	154395±9961bc
Phenols	2-methoxy-Phenol	C7H8O2	443262±179297b	29883±9961b	120024515±3122759a	567774±39844b	214161±0b	433301±59766b	199219±39844b	34863±4980b	184278±44824b	44824±14941b
Phenols	2-propyl-Phenol	C9H12O	109570±24902de	59766±4980e	1011037±49805a	64746±9961e	328711±39844c	393458±24902bc	134473±4980de	124512±0e	199219±29883d	428321±114551b
Phenols	4-Ethylcatechol	C8H10O2	44824±4980b	54785±14941b	25315765±6673839a	94629±19922b	54785±9961b	49805±0b	129492±9961b	383497±69727b	84668±4980b	89649±0b
Phenols	Ethyl maltol	C7H8O3	38494107±7132043a	31083157±2380668b	34833456±2340824ab	31680814±2719340ab	35719981±3087896ab	32044389±3531158ab	31287357±3989362ab	23308632±2804009c	34748788±1997171ab	33757673±1713284ab
Benzenes	1-methoxy-4-(1-propenyl)-, (Z)-Benzene	C10H12O	2823930±692286b	1748147±94629b	6360069±1245119a	5523349±44824a	2545024±423341b	5637900±647462a	3018169±547852b	2430473±677345b	5807236±1235158a	5289267±1434377a
Benzenes	5-Methoxyindane	C10H12O	343653±34863b	149414±24902c	273926±64746bc	258985±49805bc	378516±39844b	214161±64746c	4517293±74707a	224121±49805bc	199219±49805c	273926±74707bc
